# Supplementary material for: PLETHORA‐WOX5 interaction and subnuclear localization control Arabidopsis root stem cell maintenance
Source: EMBO Rep. 2022 Apr 4;23(6):e54105. doi: 10.15252/embr.202154105 (PMC9171415; doi:10.15252/embr.202154105)
Supplement: Supplementary file 3 — Movie EV1 [file EMBR-23-e54105-s006.zip]

Archive with 2 entries (2 files):
- movie EV1 legend.docx
- Suppl. movie 1.mp4
