# Supplementary material for: PLETHORA‐WOX5 interaction and subnuclear localization control Arabidopsis root stem cell maintenance
Source: EMBO Rep. 2022 Apr 4;23(6):e54105. doi: 10.15252/embr.202154105 (PMC9171415; doi:10.15252/embr.202154105)
Supplement: Supplementary file 4 — Source Data for Expanded View and Appendix [file EMBR-23-e54105-s008.zip]

Archive with 4 entries (3 files):
- Appendix_and_EV_Figure_Source_Data/
- Appendix_and_EV_Figure_Source_Data/EMBOR-2021-54105V2-Appendix_Figure_S2_Source_Data-sd.xlsx
- Appendix_and_EV_Figure_Source_Data/EMBOR-2021-54105V2-Figure_EV2_Source_Data-sd.xlsx
- Appendix_and_EV_Figure_Source_Data/EMBOR-2021-54105V2-Figure_EV3_Source_Data-sd.xlsx
