# Supplementary material for: PLETHORA‐WOX5 interaction and subnuclear localization control Arabidopsis root stem cell maintenance
Source: EMBO Rep. 2022 Apr 4;23(6):e54105. doi: 10.15252/embr.202154105 (PMC9171415; doi:10.15252/embr.202154105)
Supplement: Supplementary file 4 — Source Data for Expanded View and Appendix [file EMBR-23-e54105-s008.zip › Appendix_and_EV_Figure_Source_Data/EMBOR-2021-54105V2-Appendix_Figure_S2_Source_Data-sd.xlsx]

## Sheet: data table
		Col		Col + estradiol		i. PLT3-mV		i. PLT3-mV + estradiol
date	root #	QC divisions	CSC layers	QC divisions	CSC layers	QC divisions	CSC layers	QC divisions	CSC layers
2021-02-19	1	0	1	1	1	0	2	0	1
	2	0	1	0	1	0	0	0	1
	3	0	1	0	1	0	0	0	2
	4	0	1	0	1	0	1	0	0
	5	0	1	1	1	0	2	0	1
	6	2	1	0	1	0	1	0	1
	7	0	2	0	1	0	1	0	1
	8	1	2	0	1	0	1	2	2
	9	0	2	0	2	0	1	0	1
	10	0	1	0	1	0	1	0	1
	11	1	2	0	2			0	0
	12	1	1	1	1			0	2
	13			0	2			0	1
	14			0	1			0	0
	15			0	1			0	2
	16			0	2			0	2
	17			0	2
	18
	19
	20
	21
	22
	23
	24
	25
	26
	27
	28
	29
	30
	31
2021-03-26	root #	QC divisions	CSC layers	QC divisions	CSC layers	QC divisions	CSC layers	QC divisions	CSC layers
	1	0	1	0	1	0	1	0	1
	2	1	3	1	3	0	2	0	2
	3	0	1	0	1	0	1	0	1
	4	1	1	0	1	0	2	0	1
	5	0	1	0	1	0	1	0	2
	6	1	3	1	1	0	1	0	2
	7	0	1	0	1	0	3	0	2
	8	0	1	0	0	1	1
	9	0	2	0	2	0	2
	10	0	1	1	3	0	1
	11	0	1	2	3	0	1
	12	0	1	0	1	0	1
	13	0	2	0	1
	14	0	1	0	1
	15	1	1	0	1
	16	0	1	0	1
	17	0	1	0	2
	18	1	2	0	3
	19			0	1
	20
	21
	22
	23
	24
	25
	26
	27
	28
	29
	30
	31
	32
	33
	34
	35
	36
	37
	38
	39
	40
	41
	42
	43
	44
2021-05-20	root #	QC divisions	CSC layers	QC divisions	CSC layers	QC divisions	CSC layers	QC divisions	CSC layers
	1	0	2	1	1	1	2	0	2
	2	0	1	0	1	1	2	0	2
	3	0	1	1	2	0	1	0	2
	4	0	1	0	2	0	1	0	2
	5	1	1	0	1	0	1	1	2
	6	0	2	0	2	0	2	0	1
	7	1	1	0	2	0	2	1	2
	8	0	0	0	3	0	1	0	1
	9	0	1	0	1	0	2	0	2
	10	1	2	0	2	0	1	0	2
	11	0	1	0	1	0	1	0	1
	12	0	1	1	1	0	1	0	2
	13	0	1	1	2	0	2	0	2
	14	0	2	0	1	1	1	1	1
	15	0	2	0	2	0	2	0	1
	16	0	2	1	2	0	0
	17	1	1	0	2	0	1
	18			0	1	0	1
	19			0	2	0	1
	20
	21
	22
	23
	24
	25
	26
	27
	28
	29
	30
	mean	0.297872	1.34043	0.236364	1.47273	0.097561	1.26829	0.131579	1.42105
	SD	0.501695	0.593461	0.465682	0.683694	0.29672	0.625647	0.408531	0.633768
	n	47	47	55	55	41	41	38	38
