# Supplementary material for: PLETHORA‐WOX5 interaction and subnuclear localization control Arabidopsis root stem cell maintenance
Source: EMBO Rep. 2022 Apr 4;23(6):e54105. doi: 10.15252/embr.202154105 (PMC9171415; doi:10.15252/embr.202154105)
Supplement: Supplementary file 4 — Source Data for Expanded View and Appendix [file EMBR-23-e54105-s008.zip › Appendix_and_EV_Figure_Source_Data/EMBOR-2021-54105V2-Figure_EV2_Source_Data-sd.xlsx]

## Sheet: data table
		Col		plt2		plt3		plt3; pPLT3::PLT3-mV		plt2,3		plt2,3; pPLT3::PLT3-mV		plt2,3; pPLT3::PLT3dPrD-mV		wox5		wox5; pWOX5::WOX5-mV
date	root #	QC divisions	CSC layers	QC divisions	CSC layers	QC divisions	CSC layers	QC divisions	CSC layers	QC divisions	CSC layers	QC divisions	CSC layers	QC divisions	CSC layers	QC divisions	CSC layers	QC divisions	CSC layers
2019-08-01	1	1	1			1	1	0	1
	2	0	0			2	1	1	1
	3	0	1			1	1	2	1
	4	1	1			1	1	1	1
	5	0	1			4	0	0	1
	6	0	1			1	1	0	1
	7	0	2			0	0	3	1
	8	0	1			1	2	0	1
	9	0	1			4	0	1	1
	10	0	1			1	1	1	1
	11	0	1			3	1	0	0
	12	2	1			1	2	0	1
	13	2	1			1	1	1	1
	14	0	2			0	1	3	0
	15	1	1			2	1	1	1
	16	0	1			1	1	2	1
	17	1	1			1	1	1	1
	18	0	1			3	1	0	1
	19	1	1			2	0	1	1
	20	0	1			2	0	0	1
	21	0	1					0	0
	22	1	1					1	1
	23	1	1					0	1
	24	0	1					1	1
	25	0	1					1	1
	26	1	0					0	0
	27							0	1
	28							2	1
	29							1	0
	30							1	2
	31							0	1
2019-05-01		QC divisions	CSC layers	QC divisions	CSC layers	QC divisions	CSC layers	QC divisions	CSC layers	QC divisions	CSC layers	QC divisions	CSC layers	QC divisions	CSC layers	QC divisions	CSC layers	QC divisions	CSC layers
	1	0	1			1	0	0	1	0	1					2	0	2	0
	2	0	1			0	0	0	0	0	1					2	0	0	0
	3	0	1			1	0	3	0	1	0					4	0	0	1
	4	0	0			0	0	0	1	1	0					2	0	0	2
	5	0	1			2	0	0	0	1	3					3	0	0	0
	6	0	2			0	0	0	0	0	2					4	0	0	0
	7	0	1			0	1	1	1	2	2					0	1	0	1
	8	0	1			0	1	1	1	0	1					2	0	0	2
	9	0	1			1	0	0	1	4	2					1	0	0	2
	10	0	1			1	0	1	0	2	0					1	0	0	1
	11	0	0			1	1	0	2	0	0					3	1	0	0
	12	0	1			1	0	2	0	0	0					1	1	0	0
	13	1	1			1	1	1	0	1	0					1	0	0	2
	14	0	1			0	0	0	2	3	0					2	0	0	0
	15	0	0			0	0	0	0	2	0					3	0	0	1
	16	0	1			1	0	2	0	1	1					1	1	0	2
	17	0	1			1	0	0	2	0	0					0	1	0	1
	18	1	0			2	0	1	0	1	0					1	0	0	0
	19	0	2			0	1	0	1	1	1					3	0	0	2
	20	0	1			0	0	3	1	3	2					1	2	0	1
	21	1	1					0	0	1	2					1	0	0	1
	22	1	0					1	1	2	0					0	0
	23	1	1					1	1	1	0					0	1
	24	0	1					0	2							2	0
	25	0	0					1	0							3	0
	26	2	0					1	1							2	0
	27	2	0					0	2							2	1
	28	0	1					0	0							1	1
	29	0	1					0	1							2	0
	30	1	2					0	1							3	0
	31							0	0
	32							1	0
	33							1	0
	34							0	1
	35							2	1
	36							2	2
	37							1	1
	38							1	0
	39							2	1
	40							0	2
	41							0	1
	42							2	1
	43							1	1
	44							1	0
2018-08-01		QC divisions	CSC layers	QC divisions	CSC layers	QC divisions	CSC layers	QC divisions	CSC layers	QC divisions	CSC layers	QC divisions	CSC layers	QC divisions	CSC layers	QC divisions	CSC layers	QC divisions	CSC layers
	1			1	1			0	1			0	1	0	0			1	1
	2			3	1			1	1			1	1	2	0			0	0
	3			0	1			2	1			2	0	2	0			0	1
	4			1	1			3	2			0	1	0	1			2	1
	5			2	1			1	1			2	0	2	0			0	1
	6			2	0			2	2			3	1	2	0			1	1
	7			1	0			2	1			2	1	0	1			1	1
	8			2	1			1	2			2	1	2	0			2	1
	9			1	0			1	1			0	1	0	1			0	1
	10			1	2			0	1			1	1	1	1			0	1
	11			1	1			1	1			4	1	1	1			2	0
	12			1	1			0	1			2	2	2	0			1	0
	13			2	1			4	0			2	0	3	0			1	1
	14			3	0			2	2			0	0	1	0			0	1
	15			0	2			0	1			0	1	1	0			0	1
	16			1	2			3	1			2	1					1	1
	17			1	1			0	1			3	0					1	1
	18			1	1			1	1			0	0					2	0
	19			2	0			1	2			1	0					1	2
	20			1	0			3	1			1	0					1	2
	21			0	0			0	1			1	1					0	1
	22							1	1			0	0					0	1
	23							3	0			3	2					1	0
	24							0	1			3	0					0	1
	25							2	1			3	0					1	0
	26							0	2			1	0					1	1
	27							1	0			0	1					0	1
	28							4	0			2	1					0	1
	29							2	1			0	0					0	1
	30											2	0					0	1
2021-07-07		QC divisions	CSC layers	QC divisions	CSC layers	QC divisions	CSC layers	QC divisions	CSC layers	QC divisions	CSC layers	QC divisions	CSC layers	QC divisions	CSC layers	QC divisions	CSC layers	QC divisions	CSC layers
	1	1	1	0	1					0	0	2	1	1	2
	2	2	1	2	2					3	1	0	0	1	1
	3	2	0	0	1					1	1	3	1	1	1
	4	1	0	2	1					2	0	2	1	1	1
	5	3	1	2	1					0	0	1	1	3	0
	6	1	1	1	1					1	0	1	1	1	0
	7	0	1	3	1					1	0	1	1	2	0
	8	2	1	2	1					3	1	2	1	3	0
	9	0	2	2	1					3	1	2	1	1	0
	10	0	1							1	1	3	0	4	0
	11	0	1							0	1	1	0	2	1
	12	2	1							2	0	0	1	3	0
	13	1	0							0	0	1	1	3	0
	14	0	1							1	1	2	2	1	1
	15	0	0							2	0	2	1
	16	1	1							3	2
	17	1	2							2	0
	18	0	0							1	0
	19	1	0							2	0
	20	3	2							2	0
	21	1	2							2	0
	22	2	2							1	1
	23	0	2							1	0
	24	0	1
	25	3	0
	26	1	1
	27	1	0
	28	0	0
	29	1	1
	30	1	1
2021-07-27		QC divisions	CSC layers	QC divisions	CSC layers	QC divisions	CSC layers	QC divisions	CSC layers	QC divisions	CSC layers	QC divisions	CSC layers	QC divisions	CSC layers	QC divisions	CSC layers	QC divisions	CSC layers
	1	1	0	0	0					0	0	2	2	2	0
	2	2	2	0	1					0	1	1	0	0	1
	3	0	0	0	0					1	0	1	0	0	1
	4	0	1	0	1					3	2	2	0	1	1
	5	2	1	0	2					0	0	0	0	2	0
	6	0	1	1	0					1	0	3	1	0	2
	7	1	1	0	0					2	1	0	0	0	0
	8	0	1	0	1					1	1	2	2	3	0
	9	0	0	0	1					3	0	1	0	2	1
	10	0	1							1	0	1	1	1	1
	11	1	1							2	1	3	1	0	0
	12	1	0							1	0	0	1	0	0
	13	0	2							2	0	0	0	0	0
	14	0	0							0	0	1	1	2	2
	15	0	2							0	1	1	0	0	0
	16	0	1							0	0	1	1
	17	1	1							0	1	2	0
	18	0	0							3	0
	19	0	0							1	0
	20	0	1
	mean	0.584906	0.886792	1.07692	0.846154	1.125	0.55	0.951923	0.875	1.26154	0.553846	1.40323	0.66129	1.34091	0.477273	1.76667	0.333333	0.431373	0.882353
	SD	0.787496	0.603774	0.944203	0.621762	1.02926	0.589491	1.01318	0.615309	1.05651	0.744844	1.05433	0.620706	1.08593	0.621166	1.11604	0.537484	0.664356	0.646167
	n	106	106	39	39	40	40	104	104	65	65	62	62	44	44	30	30	51	51
