# Supplementary material for: PLETHORA‐WOX5 interaction and subnuclear localization control Arabidopsis root stem cell maintenance
Source: EMBO Rep. 2022 Apr 4;23(6):e54105. doi: 10.15252/embr.202154105 (PMC9171415; doi:10.15252/embr.202154105)
Supplement: Supplementary file 4 — Source Data for Expanded View and Appendix [file EMBR-23-e54105-s008.zip › Appendix_and_EV_Figure_Source_Data/EMBOR-2021-54105V2-Figure_EV3_Source_Data-sd.xlsx]

## Sheet: Tabelle1
date	measurement #	mVenus fluorescence lifetime [ns]
		WOX5-mV	+ PLT3-mCh
2018-02-27	1	3.055	3.01
	2	3.076	2.93
	3	3.04	2.983
	4	3.01	3
	5	3.03	2.98
	6	3.026	2.95
	7	3.06	2.96
	8	3.025	2.976
	9	3.037	2.93
	10	3.007	2.941
	11	2.97	2.95
	12	3.027	2.97
	13	3.025	2.96
	14	2.965	2.98
	15	2.96	2.99
	16	3.011	2.991
	17	2.988	2.983
	18	2.97	2.94
	19	3.01	2.97
	20	2.99	2.97
	21	2.988	2.953
	22	2.964	2.92
	23	2.98	2.94
	24	2.973	2.98
	25		2.964
2018-04-27	1	2.951	2.994
	2	2.936	2.9
	3	2.98	2.7
	4	2.93	2.97
	5	2.97	2.969
	6	2.987	2.951
	7	2.972	2.995
	8	2.95	2.94
	9	2.97	2.92
	10	2.97	2.91
	11	2.99	2.969
	12	3	2.92
	13	2.996	2.929
	14	2.97	2.9
	15	2.9	2.957
	16	2.94	2.98
	17	3	2.97
	18	2.973	2.992
	19	2.95	3.001
	20	2.947	2.95
	21	2.95	2.98
	22		2.96
	23		2.91
	24		2.9
2018-07-25	1	3.2	2.88
	2	2.964	2.85
	3	2.931	2.88
	4	2.984	2.9
	5	2.9	2.909
	6	2.91	2.925
	7	2.965	2.9
	8	2.892	2.86
	9	2.87	2.85
	10	2.8
	11	2.95
	12	2.956
	13	2.933
	14	2.891
2018-08-27	1	3	3.049
	2	2.984	3.038
	3	2.72	3.024
	4	2.91	2.79
	5	2.968	2.706
	6	2.978	2.67
	7	2.72	3
	8	2.92	2.99
	9		2.69
	10		2.985
Mean		2.96664	2.93506
St.dev.		0.0697782	0.076818
