# Supplementary material for: PLETHORA‐WOX5 interaction and subnuclear localization control Arabidopsis root stem cell maintenance
Source: EMBO Rep. 2022 Apr 4;23(6):e54105. doi: 10.15252/embr.202154105 (PMC9171415; doi:10.15252/embr.202154105)
Supplement: Supplementary file 5 — Source Data for Figure 3 [file EMBR-23-e54105-s004.xlsx]

## Sheet: Tabelle1
date	root #	Col		plt3-1		plt2		plt2, plt3		wox5-1		wox5, plt3		wox5, plt2, plt3
2017-11-23		QC divisions	CSC layers	QC divisions	CSC layers	QC divisions	CSC layers	QC divisions	CSC layers	QC divisions	CSC layers	QC divisions	CSC layers	QC divisions	CSC layers
	1	2	1	2	2	1	1	0	1	2	0	4	0
	2	0	1	2	2	0	1	1	2	4	0	3	0
	3	0	2	1	1	0	1	1	2	1	0	2	0
	4	0	1	0	1	1	2	0	1	3	1	1	1
	5	1	1	0	1	1	1	0	1	0	0	2	1
	6	1	1	0	1	1	1	1	2	2	0	1	0
	7	0	1	0	1	0	0	2	3	2	1	2	2
	8	0	2	0	1	1	2	0	1	2	0	0	0
	9	0	0	0	1	0	1	0	1	2	0	2	1
	10	1	2	0	0	0	2	0	1	1	0	1	1
	11	1	2	1	2	2	1	1	1	2	0	2	1
	12	0	1	0	0	1	1	0	2	2	0	2	0
	13	0	2	0	0	0	0	0	0	2	0	2	0
	14	0	2	0	1	1	2	0	2	1	0	1	0
	15	0	1	0	1	1	1	2	1	0	0	3	0
	16	0	2	1	0	1	0	1	0	2	0	1	0
	17	1	1	1	1	0	2	0	2	2	0	1	1
	18	0	0	0	1	0	1	0	0	1	0	2	0
	19	0	2	0	1	0	0	1	2	1	1	1	0
	20	0	1	1	0	0	1	0	0	1	0	2	0
	21	0	1	0	0	0	0	1	1	2	0	1	0
	22			0	1	1	0	1	1	2	1	1	0
	23			0	0	0	1	0	1	1	1	3	0
	24			0	2	0	1	2	0	1	0	1	0
	25					0	0	1	2	1	0	1	0
	26					0	1	0	1	2	0	2	0
	27					0	2	1	0	0	0
	28					2	1			1	0
	29					2	0
	30					1	1
	31					0	1
	32					0	1
2017-12-05		QC divisions	CSC layers	QC divisions	CSC layers	QC divisions	CSC layers	QC divisions	CSC layers	QC divisions	CSC layers	QC divisions	CSC layers	QC divisions	CSC layers
	1	0	2	1	0			0	1	2	1	2	2
	2	0	1	1	2			2	0	2	0	4	0
	3	0	1	0	2			1	0	3	0	2	0
	4	0	0	1	2			0	2	3	0	1	1
	5	0	1	1	1			0	2	2	0	2	1
	6	1	0	2	1			0	1	1	0	2	0
	7	0	1	1	1			0	1	2	0	2	1
	8	0	1	0	1			2	1	2	0	3	1
	9	0	1	0	0			1	0	3	0	1	0
	10	0	1	2	2			0	2	2	0	1	1
	11	0	1	1	2			2	1	2	1	1	0
	12	0	1	0	2			0	2	2	0	4	1
	13	0	1	1	0			0	1	0	1	1	0
	14	1	1	1	1			2	0	1	0	2	1
	15	0	0	0	1			1	0	1	0	2	0
	16	0	1	0	1			1	0	1	0	2	1
	17	0	1	0	2			0	1	3	0	4	0
	18	0	0	0	1			0	1	3	0	3	1
	19	0	1	1	1			1	0	2	1	2	0
	20	0	2	1	2			1	1	1	0	2	0
	21	0	0	0	1			3	0	2	1	3	0
	22	0	1	0	0			1	0	2	0	3	1
	23	0	1	1	1					3	0	3	0
	24	2	1	0	0					3	0	3	0
	25	0	1	0	1					2	1	3	0
	26			0	2					1	0	2	1
	27			2	0					3	0
	28			1	0					1	1
2018-05-01		QC divisions	CSC layers	QC divisions	CSC layers	QC divisions	CSC layers	QC divisions	CSC layers	QC divisions	CSC layers	QC divisions	CSC layers	QC divisions	CSC layers
	1	1	0	1	2	0	1	1	1	3	0	2	0
	2	0	1	1	0	1	2	0	2	1	0	3	0
	3	0	0	1	1	0	0	0	0	3	0	1	0
	4	1	1	0	1	0	1	0	0	1	0	3	1
	5	0	1	0	2	1	1	3	0	3	1	1	0
	6	0	1	0	1	0	0	1	2	2	0	4	0
	7	0	2	1	1	1	1	2	2	2	0	2	1
	8	2	1	0	1	1	1	2	0	3	0	0	0
	9	1	1	0	2	1	1	0	1	0	0	3	0
	10	1	0	1	0	1	1	1	1	1	0	3	0
	11	1	1	0	0	2	0	1	1	3	0	2	0
	12	1	0	0	1	0	2	0	0	2	0	3	0
	13	0	1	0	1	2	2	1	1	1	1	1	1
	14	1	2	1	1	1	2	0	1	3	0	3	0
	15	1	1	1	1	0	0	0	2	2	0	4	0
	16	1	1	1	1	0	0	0	0	1	1	2	0
	17	2	1	2	1	1	0	1	1	3	0	2	0
	18	0	1	2	1	1	1	1	1	2	0	1	0
	19	1	1	2	1	1	0	0	1	3	0	3	0
	20	1	1	2	0	0	1	1	1	3	0	3	0
	21	0	1	0	1	1	1	1	0	2	0	2	0
	22	2	1	0	1	1	2	0	0	1	1	2	0
	23	0	1	0	2	0	1	0	1	4	0	3	0
	24	1	0	0	2	0	1	1	0	3	0	3	1
	25	0	1	0	2	1	0	1	0	3	0	3	0
	26	0	0	1	1	0	0	0	0	3	0	3	0
	27	0	1	2	0	2	0	1	0	3	0	1	0
	28	0	1	1	1	0	0	1	0	1	0	1	1
	29	0	1	0	2	1	0	1	1	1	0	1	1
	30	0	1	2	1	0	0	2	0	2	0	4	0
	31	0	2	0	1	0	0	0	0	2	1	3	0
	32	0	1	0	1	0	0	0	2	3	0	1	0
	33	0	0	1	1	1	1	1	0			3	0
	34	0	1	2	1	0	0					2	0
	35	1	1	1	1	0	2					2	0
	36	0	1	0	1	0	1
	37			0	1	1	0
	38			1	1	0	0
	39			1	0	0	1
	40			0	0	1	2
	41			1	1	0	1
	42			2	0	0	2
	43			1	1	1	0
	44			0	1	0	0
	45			1	0	0	1
	46			0	1
	47			1	0
	48			0	2
	49			0	0
	50			0	1
	51			1	0
2018-08-01		QC divisions	CSC layers	QC divisions	CSC layers	QC divisions	CSC layers	QC divisions	CSC layers	QC divisions	CSC layers	QC divisions	CSC layers	QC divisions	CSC layers
	1													4	0
	2													2	0
	3													2	0
	4													3	0
	5													4	1
	6													3	0
	7													2	1
	8													2	0
	9													3	0
	10													3	0
	11													2	0
	12													2	1
	13													4	0
	14													3	0
	15													4	0
	16													4	0
	17													3	0
	18													4	0
	19													4	0
	20													4	1
	21													4	0
	22													2	0
	23													3	0
	24													4	0
	25													4	1
	26													4	1
	27													3	0
	28													0	1
	29													3	0
	30													2	1
	31													1	0
	32													4	0
	33													4	0
	34													2	0
	35													3	0
	36													3	0
2018-08-30		QC divisions	CSC layers	QC divisions	CSC layers	QC divisions	CSC layers	QC divisions	CSC layers	QC divisions	CSC layers	QC divisions	CSC layers	QC divisions	CSC layers
	1													3	1
	2													4	0
	3													2	0
	4													3	0
	5													4	0
	6													3	0
	7													4	1
	8													2	0
	9													2	0
	10													3	1
	11													3	0
	12													1	0
	13													3	0
	14													4	1
	15													4	1
	16													3	1
	17													4	0
	18													1	0
	19													2	0
	20													2	0
	21													4	1
	22													4	0
	23													4	0
	24													2	0
	25													1	0
	26													2	0
2019-04-01		QC divisions	CSC layers	QC divisions	CSC layers	QC divisions	CSC layers	QC divisions	CSC layers	QC divisions	CSC layers	QC divisions	CSC layers	QC divisions	CSC layers
	1	1	2											1	0
	2	0	1											1	0
	3	0	1											4	0
	4	0	1											2	1
	5	0	1											4	0
	6	0	2											3	0
	7	0	1											3	0
	8	0	1											4	0
	9	2	0											3	1
	10	0	1											3	0
	11	0	1											1	2
	12	0	0											3	0
	13	0	1											2	0
	14	0	1											2	0
	15	1	0											1	0
	16	0	1											3	0
	17	0	1											3	1
	18	0	1											4	0
	19	1	1											3	1
	20	0	2											4	1
	21	0	1											4	0
	22	0	1											4	0
	23	0	2											3	0
	24	0	3											3	0
	25	1	1											2	0
	26	0	1											2	0
	27	0	1											2	0
	28	2	1											3	1
	29	0	2											3	1
	30	0	1											2	0
	31	0	1											3	0
	32	0	2											0	0
	33	1	1											3	0
	34	0	1											2	0
	35													4	0
	36													1	0
2019-05-01		QC divisions	CSC layers	QC divisions	CSC layers	QC divisions	CSC layers	QC divisions	CSC layers	QC divisions	CSC layers	QC divisions	CSC layers	QC divisions	CSC layers
	1	0	1	1	0			0	1	2	0
	2	0	1	0	0			0	1	2	0
	3	0	1	1	0			1	0	4	0
	4	0	0	0	0			1	0	2	0
	5	0	1	2	0			1	3	3	0
	6	0	2	0	0			0	2	4	0
	7	0	1	0	1			2	2	0	1
	8	0	1	0	1			0	1	2	0
	9	0	1	1	0			4	2	1	0
	10	0	1	1	0			2	0	1	0
	11	0	0	1	1			0	0	3	1
	12	0	1	1	0			0	0	1	1
	13	1	1	1	1			1	0	1	0
	14	0	1	0	0			3	0	2	0
	15	0	0	0	0			2	0	3	0
	16	0	1	1	0			1	1	1	1
	17	0	1	1	0			0	0	0	1
	18	1	0	2	0			1	0	1	0
	19	0	2	0	1			1	1	3	0
	20	0	1	0	0			3	2	1	2
	21	1	1					1	2	1	0
	22	1	0					2	0	0	0
	23	1	1					1	0	0	1
	24	0	1							2	0
	25	0	0							3	0
	26	2	0							2	0
	27	2	0							2	1
	28	0	1							1	1
	29	0	1							2	0
	30	1	2							3	0
	mean	0.335616	0.993151	0.609756	0.837398	0.532468	0.818182	0.809524	0.838095	1.87288	0.228814	2.11494	0.310345	2.82653	0.244898
	SD	0.588443	0.590989	0.694159	0.691105	0.636231	0.715819	0.87391	0.817939	0.978988	0.439781	0.975861	0.50991	1.04027	0.453135
	n	146	146	123	123	77	77	105	105	118	118	87	87	98	98
