# Supplementary material for: PLETHORA‐WOX5 interaction and subnuclear localization control Arabidopsis root stem cell maintenance
Source: EMBO Rep. 2022 Apr 4;23(6):e54105. doi: 10.15252/embr.202154105 (PMC9171415; doi:10.15252/embr.202154105)
Supplement: Supplementary file 7 — Source Data for Figure 7 [file EMBR-23-e54105-s007.xlsx]

## Sheet: Tabelle2
date	measurement #	mVenus fluorescence lifetime [ns]
		WOX5-mV	+ free mCh	+ PLT1-mCh	+ PLT2-mCh	+ PLT3-mCh	+ PLT4-mCh	+ PLT3ΔQ-mCh	+ PLT3ΔPrD-mCh
2018-06-28	1	3.032				2.84
	2	3.01				2.959
	3	2.95				2.682
	4	3.033				2.81
	5	3				2.802
	6	2.991				2.7888
	7	3.033				2.58
	8	3.038				2.55
	9	3				2.58
	10	3.004				2.74
2018-06-29	1	3.07	3.06	2.96503	2.85	2.97589
	2	3.052	3.02955	2.86599	2.80095	2.85021
	3	3.1	2.76226	2.75013	2.72653	2.2656
	4	3.059	3.06	2.83846	2.72653	2.83412
	5	3.065	3.00629	2.57539	2.97515	2.43652
	6	3.03	2.98834	2.79689	2.81017	2.93302
	7	3.052	2.98048	2.87333	2.7397	2.77297
	8	3.065	2.95994	2.90885	2.77644	2.69642
	9	3.073	3.01475	2.92286	2.6488	2.55564
	10	3.053	3.02998	2.95125	2.72693	2.76554
	11			2.7025	2.46182
	12			2.84014	2.87404
	13			2.88	2.85923
	14			2.87274	2.70974
	15			2.84029	2.60848
	16			2.80994	2.39638
	17			2.72154	2.52347
	18			2.85102	2.92471
	19			2.63374	2.7354
	20			2.60274	2.67349
	21				2.73458
2018-07-04	1	2.994	2.956	2.912	2.76679	2.91558
	2	2.96	2.952	2.57812	2.83663	2.50295
	3	2.982	2.938	2.63027	2.59163	2.6749
	4	2.98	2.88501	2.77968	2.73952	2.63889
	5	2.995	2.97083	2.6332	2.6176	2.58327
	6	2.998	2.92704	2.963	2.60066	2.65011
	7	3.022	2.87015	2.72182	2.76336	2.5485
	8	2.98	2.8572	2.81864	2.84407	2.72492
	9	2.987	2.96015	2.80822	2.78187	2.76272
	10	2.966	2.95641	2.70145	2.74231	2.57421
	11			2.87194	2.67259
	12			2.75764	2.68184
	13			2.8172	2.62721
	14			2.78794	2.80769
	15			2.58113	2.94565
2019-05-13	1	3.039	3.036			2.962		2.986	3
	2	3.055	3.033			2.977		2.97	3.03
	3	3.03	3.032			2.861		2.891	3.02
	4	3.032	2.969			2.92		2.76	3.038
	5	3.014	2.899			3.023		2.818	2.89
	6	2.995	2.875			2.98		2.73	2.76
	7	3.01	3.034			2.92		2.81	2.67
	8	3.01	2.977			2.874		3.037	2.47
	9	3.071	3.004			2.727		2.94	2.653
	10	3.049	2.92			2.77		3.01	2.95
	11					2.711		2.978	2.967
	12					2.758		2.969	2.91
	13							2.74	2.8
	14							2.997	2.92
	15							2.93	2.96
	16							2.736	2.95
	17							2.712	2.72
	18							2.86	2.97
	19							2.956	2.872
	20							2.895	2.79
2019-05-14	1	3.03	3.04					3.123	2.9852
	2	3.02	3.039					3.034	2.904
	3	3.045	3.049					2.96	2.937
	4	3.076	2.833					2.983	2.957
	5	3.058	3					3.06	2.846
	6	3.076	3.06					3.073	2.92
	7	3.046	3.047					3.119	2.88
	8	3.033						3.079	2.989
	9	3.028						3.074	2.974
	10	3.065						3.048	2.894
	11	3.067							2.92
	12	3.051							2.709
2015-10-27	1	3.097						3.017
	2	3.084						3.116
	3	3.083						3.01
	4	3.065						2.62
	5	3.036						2.931
	6	3.073						2.937
	7	3.055						2.942
	8	3.063						2.805
	9	3.033						3.17
	10	3.061						2.457
	11							3.11
	12							3.02
	13							3.017
	14							3.029
	15							3.02
	16							2.99
	17							2.995
	18							2.95
	19							2.943
	20							2.77
2021-02-05	1	3.124	3.01				2.774
	2	3.08	3.005				2.771
	3	3.135	3.037				2.53
	4	3.1	3.01				2.717
	5	3.127	3.025				2.44
	6	3.142	3.038				2.57
	7	3.14	3.041				2.374
	8	3.168	3				2.56
	9	3.119	3.025				2.551
	10	3.141	3.031				2.588
	11	3.108	2.996				2.8
	12	3.169	2.96				2.67
	13		2.97				2.557
	14		2.97				2.555
	15		3.024				2.59
	16		3				2.583
	17		2.93				1.819
	18		2.95				2.857
	19		3.005				2.8
	20		3				2.18
2021-03-17	1	2.975					2.678
	2	2.93					2.588
	3	2.992					2.966
	4	2.964					2.901
	5	2.832					2.717
	6	2.91					2.257
	7	2.79					2.23
	8	2.94					2.99
	9	2.893					3.011
	10	2.964					2.955
	11						2.89
	12						2.75
	13						2.803
	14						2.7
	15						2.803
	16						2.74
	17						2.74
	18						3.001
	19						2.97
	20						2.8
2021-03-30	1	2.77					3.01
	2	2.99					3.056
	3	3.058					2.977
	4	3.037					2.935
	5	3.08					2.761
	6	3.076					2.69
	7	3.073					2.85
	8	3.04					3.082
	9	3					3.027
	10	3.094					3.03
	11						2.973
	12						2.91
	13						2.905
	14						2.912
	15						2.906
	16						2.882
	17						2.84
	18						2.884
	19						2.9
	20						2.742
	n	94	57	35	36	42	60	50	32
	mean	3.03282	2.98313	2.78757	2.73061	2.74945	2.7508	2.94254	2.88298
	SD	0.0686937	0.0615208	0.113715	0.124888	0.166654	0.239186	0.139431	0.126154
